# Supplementary material for: Diversity and Life History Traits of Native Weed Communities in Agricultural Areas: A Case Study in Eastern China
Source: Biology (Basel). 2024 Sep 7;13(9):704. doi: 10.3390/biology13090704 (PMC11429208; doi:10.3390/biology13090704)
Supplement: Supplementary file 1 [file biology-13-00704-s001.zip]

Archive with 1 entries (1 files):
- biology-3153818-supplementary.pdf
